# Supplementary material for: SARS-CoV-2 Omicron Variant, Lineage BA.1, Is Associated with Lower Viral Load in Nasopharyngeal Samples Compared to Delta Variant
Source: Viruses. 2022 Apr 28;14(5):919. doi: 10.3390/v14050919 (PMC9144383; doi:10.3390/v14050919)
Supplement: Supplementary file 1 [file viruses-14-00919-s001.zip]

Archive with 1 entries (1 files):
- viruses-1654916-supplementary.pdf
